# Supplementary material for: Preliminary Results of a Bicycle Training Course on Adults’ Environmental Perceptions and Their Mode of Commuting
Source: Int J Environ Res Public Health. 2022 Mar 15;19(6):3448. doi: 10.3390/ijerph19063448 (PMC8955713; doi:10.3390/ijerph19063448)
Supplement: Supplementary file 1 [file ijerph-19-03448-s001.zip]

Archive with 1 entries (1 files):
- ijerph-1575932-supplementary.pdf
